# Supplementary material for: Prognostic Effect of Comorbid Disease and Immune Gene Expression on Mortality in Kidney Cancer—A Population Based Study
Source: Cancers (Basel). 2020 Jun 22;12(6):1654. doi: 10.3390/cancers12061654 (PMC7352532; doi:10.3390/cancers12061654)
Supplement: Supplementary file 1 [file cancers-12-01654-s001.zip]

Archive with 1 entries (1 files):
- cancers-777417-supplementary.xlsx
