# Supplementary material for: Prognostic Effect of Comorbid Disease and Immune Gene Expression on Mortality in Kidney Cancer—A Population Based Study
Source: Cancers (Basel). 2020 Jun 22;12(6):1654. doi: 10.3390/cancers12061654 (PMC7352532; doi:10.3390/cancers12061654)
Supplement: Supplementary file 1 [file cancers-12-01654-s001.zip › cancers-777417-supplementary.xlsx]

## Sheet: kdelr_immune_clinical_corr
feature	beta_t	stderr_t	pval_t	beta_n	stderr_n	pval_n	beta_m	stderr_m	pval_m	beta_stage	stderr_stage	pval_stage	beta_surv	stderr_surv	pval_surv
CD8T	0.00165801	0.00210484	0.431656	0.00105229	0.00697708	0.880615	-0.004175	0.0100315	0.678232	0.000691231	0.00185512	0.70979	4.18629	6.72447	0.533583
CD4Th	-0.00508615	0.00260067	0.0516797	-0.00129126	0.00766551	0.866786	0.0133965	0.0124641	0.285242	-0.00341386	0.0022488	0.130392	-2.9156	6.45415	0.651456
Eosinophils	-0.00748998	0.00249097	0.00292517	-0.0196934	0.00594392	0.00155457	-0.0309406	0.0120425	0.0117811	-0.00713545	0.00217727	0.00121342	-9.06943	6.31891	0.151206
Macrophages	-0.00296543	0.00812118	0.715328	-0.0188341	0.018764	0.319472	-0.0308485	0.0391224	0.432403	-0.00794127	0.00702578	0.259546	-0.542698	1.95162	0.780955
CD4Th1	0.00200769	0.00413226	0.627518	0.0210841	0.0105188	0.0494696	0.0162574	0.0202236	0.423515	0.00166841	0.00360822	0.644246	4.24895	3.63701	0.242704
Tem	0.00252749	0.00224895	0.262217	0.0104766	0.00608789	0.0903396	-0.00192914	0.0106267	0.856341	0.00123175	0.00193901	0.525912	6.42096	5.71518	0.261229
iDC	-0.00492332	0.00501832	0.327564	-0.0210052	0.0124201	0.0958976	-0.0344752	0.0238703	0.152023	-0.00856078	0.00437478	0.0515971	-2.26392	2.95365	0.44339
NK.CD56dim	0.00967575	0.0039954	0.0162019	0.0229084	0.0120263	0.0615151	0.0393925	0.0209058	0.0626494	0.0111005	0.0034199	0.00134871	10.547	2.94454	0.000341142
CD4Th2	0.0260274	0.00346078	1.13427e-12	0.0533764	0.010158	1.99881e-06	0.0872336	0.0174885	2.82507e-06	0.0257252	0.00290538	2.50492e-16	24.0694	4.14273	6.24591e-09
CD4T	0.00368353	0.00804697	0.64755	0.0120309	0.0254962	0.638704	0.00693473	0.0362559	0.848729	-0.000611312	0.00703649	0.930846	2.39524	1.6756	0.152865
CD4Tfh	0.000405912	0.0025721	0.874739	-0.00802054	0.00794665	0.316818	-0.0071857	0.0127816	0.575337	-0.000355204	0.00226059	0.875284	0.138045	6.04709	0.981787
Neutrophils	0.00870527	0.00569658	0.127812	-0.0126119	0.0149253	0.401411	-0.0132235	0.0265705	0.619888	0.00514113	0.00485689	0.290947	0.624431	2.84466	0.826253
Mast	-0.0190459	0.00755179	0.012327	-0.0155732	0.0202611	0.445081	-0.0707772	0.0361724	0.0533869	-0.0185448	0.0063688	0.00395324	2.61465	2.10846	0.214949
NK	0.00391749	0.00235441	0.0974608	0.0173694	0.00623157	0.00707562	0.022362	0.0112456	0.0496942	0.00450737	0.00202546	0.0270454	4.8799	5.81645	0.401479
Tgd	0.0057908	0.00377765	0.126637	0.0117134	0.0108872	0.286214	0.0144233	0.0167313	0.390877	0.00455469	0.00326841	0.164823	3.38124	3.52581	0.337561
Tcm	-0.0039866	0.00248065	0.109373	0.000167518	0.0071084	0.981276	0.000440295	0.0115357	0.969636	-0.0026545	0.00211835	0.211466	0.561239	6.01751	0.925691
NK.CD56bright	-0.00486581	0.00493012	0.324674	-0.0130913	0.0148096	0.380183	-0.0415193	0.0240347	0.0874017	-0.00632889	0.00423287	0.136263	-3.6215	3.24902	0.265003
CTL	0.000316718	0.00682754	0.96304	-0.00406519	0.02212	0.854797	-0.0144355	0.034425	0.675941	-0.0032275	0.0059371	0.587242	2.25213	2.01933	0.264729
B	-0.00322136	0.00395588	0.416282	0.00167884	0.0133678	0.900471	-0.00603725	0.0174318	0.729873	-0.00376216	0.00349739	0.283206	3.00914	3.84492	0.433845
DC	-0.00440399	0.00631276	0.486094	-0.0343269	0.0187784	0.0724415	-0.0711363	0.0294902	0.0178192	-0.0109807	0.00551405	0.0476405	-4.90739	2.48674	0.0484475
aDC	0.0368132	0.00638644	2.55184e-08	0.0578811	0.0188263	0.00315247	0.040422	0.0329715	0.223305	0.0324668	0.00553509	1.57748e-08	7.45173	1.86895	6.6881e-05
CD4Th17	0.00838995	0.00702621	0.23364	-0.00521963	0.0230196	0.821378	-0.0410669	0.0367434	0.266588	0.00501353	0.0061223	0.413708	-0.576423	2.10754	0.784465
pDC	0.0318202	0.00828346	0.000157246	0.0489838	0.0208111	0.0218241	0.0977482	0.0412392	0.0198399	0.0320858	0.00721854	1.37797e-05	1.9053	1.14583	0.0963494

## Sheet: figure
T			*						*												*		*		Correlation
N			*						*					*							*					Positive
M									*																	Negative
Stage			*					*	*				*								*		*
Survival								*	*												*
	CD8T	CD4Th	Eosinophils	Macrophages	CD4Th1	Tem	iDC	NK.CD56dim	CD4Th2	CD4T	CD4Tfh	Neutrophils	Mast	NK	Tgd	Tcm	NK.CD56bright	CTL	B	DC	aDC	CD4Th17	pDC
